# Supplementary material for: Alprazolam modulates persistence energy during emotion processing in first-degree relatives of individuals with schizophrenia: a network control study
Source: Mol Psychiatry. 2023 Jun 23;28(8):3314–23. doi: 10.1038/s41380-023-02121-z (PMC10618098; doi:10.1038/s41380-023-02121-z)
Supplement: Supplementary file 2 — Supplementary Data Files 1-9 [file 41380_2023_2121_MOESM2_ESM.zip]

Archive with 130 entries (120 files):
- SupplementaryDataFiles/
- __MACOSX/._SupplementaryDataFiles
- SupplementaryDataFiles/.DS_Store
- __MACOSX/SupplementaryDataFiles/._.DS_Store
- SupplementaryDataFiles/SupplementaryDataFiles3/
- __MACOSX/SupplementaryDataFiles/._SupplementaryDataFiles3
- SupplementaryDataFiles/SupplementaryDataFiles4/
- __MACOSX/SupplementaryDataFiles/._SupplementaryDataFiles4
- SupplementaryDataFiles/SupplementaryDataFiles5/
- __MACOSX/SupplementaryDataFiles/._SupplementaryDataFiles5
- SupplementaryDataFiles/SupplementaryDataFiles2/
- __MACOSX/SupplementaryDataFiles/._SupplementaryDataFiles2
- SupplementaryDataFiles/SupplementaryDataFiles7/
- __MACOSX/SupplementaryDataFiles/._SupplementaryDataFiles7
- SupplementaryDataFiles/SupplementaryDataFiles9/
- __MACOSX/SupplementaryDataFiles/._SupplementaryDataFiles9
- SupplementaryDataFiles/SupplementaryDataFiles8/
- __MACOSX/SupplementaryDataFiles/._SupplementaryDataFiles8
- SupplementaryDataFiles/SupplementaryDataFiles1/
- __MACOSX/SupplementaryDataFiles/._SupplementaryDataFiles1
- SupplementaryDataFiles/SupplementaryDataFiles6/
- __MACOSX/SupplementaryDataFiles/._SupplementaryDataFiles6
- SupplementaryDataFiles/SupplementaryDataFiles3/mixedModel_emotionrec_SISTOTAL_contrast5_neutralcorrectStd.xlsx
- __MACOSX/SupplementaryDataFiles/SupplementaryDataFiles3/._mixedModel_emotionrec_SISTOTAL_contrast5_neutralcorrectStd.xlsx
- SupplementaryDataFiles/SupplementaryDataFiles3/mixedModel_emotionid_SISTOTAL_contrast1_threatcorrectStd.xlsx
- __MACOSX/SupplementaryDataFiles/SupplementaryDataFiles3/._mixedModel_emotionid_SISTOTAL_contrast1_threatcorrectStd.xlsx
- SupplementaryDataFiles/SupplementaryDataFiles3/mixedModel_emotionrec_SISTOTAL_contrast3_nonthreatcorrectStd.xlsx
- __MACOSX/SupplementaryDataFiles/SupplementaryDataFiles3/._mixedModel_emotionrec_SISTOTAL_contrast3_nonthreatcorrectStd.xlsx
- SupplementaryDataFiles/SupplementaryDataFiles3/mixedModel_emotionid_SISTOTAL_contrast3_nonthreatcorrectStd.xlsx
- __MACOSX/SupplementaryDataFiles/SupplementaryDataFiles3/._mixedModel_emotionid_SISTOTAL_contrast3_nonthreatcorrectStd.xlsx
- SupplementaryDataFiles/SupplementaryDataFiles3/mixedModel_emotionrec_SISTOTAL_contrast1_threatcorrectStd.xlsx
- __MACOSX/SupplementaryDataFiles/SupplementaryDataFiles3/._mixedModel_emotionrec_SISTOTAL_contrast1_threatcorrectStd.xlsx
- SupplementaryDataFiles/SupplementaryDataFiles3/mixedModel_emotionid_SISTOTAL_contrast5_neutralcorrectStd.xlsx
- __MACOSX/SupplementaryDataFiles/SupplementaryDataFiles3/._mixedModel_emotionid_SISTOTAL_contrast5_neutralcorrectStd.xlsx
- SupplementaryDataFiles/SupplementaryDataFiles4/emotionrec_controlImpact_nodeNames_contrast3_nonthreatcorrectStd.csv
- __MACOSX/SupplementaryDataFiles/SupplementaryDataFiles4/._emotionrec_controlImpact_nodeNames_contrast3_nonthreatcorrectStd.csv
- SupplementaryDataFiles/SupplementaryDataFiles4/emotionrec_controlImpact_nodeNames_contrast5_neutralcorrectStd.csv
- __MACOSX/SupplementaryDataFiles/SupplementaryDataFiles4/._emotionrec_controlImpact_nodeNames_contrast5_neutralcorrectStd.csv
- SupplementaryDataFiles/SupplementaryDataFiles4/emotionid_controlImpact_nodeNames_contrast5_neutralcorrectStd.csv
- __MACOSX/SupplementaryDataFiles/SupplementaryDataFiles4/._emotionid_controlImpact_nodeNames_contrast5_neutralcorrectStd.csv
- SupplementaryDataFiles/SupplementaryDataFiles4/emotionid_controlImpact_nodeNames_contrast3_nonthreatcorrectStd.csv
- __MACOSX/SupplementaryDataFiles/SupplementaryDataFiles4/._emotionid_controlImpact_nodeNames_contrast3_nonthreatcorrectStd.csv
- SupplementaryDataFiles/SupplementaryDataFiles4/emotionid_controlImpact_nodeNames_contrast1_threatcorrectStd.csv
- __MACOSX/SupplementaryDataFiles/SupplementaryDataFiles4/._emotionid_controlImpact_nodeNames_contrast1_threatcorrectStd.csv
- SupplementaryDataFiles/SupplementaryDataFiles4/emotionrec_controlImpact_nodeNames_contrast1_threatcorrectStd.csv
- __MACOSX/SupplementaryDataFiles/SupplementaryDataFiles4/._emotionrec_controlImpact_nodeNames_contrast1_threatcorrectStd.csv
- SupplementaryDataFiles/SupplementaryDataFiles5/emotionrec_betas_nodeNames_contrast1_threatcorrectStd.csv
- __MACOSX/SupplementaryDataFiles/SupplementaryDataFiles5/._emotionrec_betas_nodeNames_contrast1_threatcorrectStd.csv
- SupplementaryDataFiles/SupplementaryDataFiles5/emotionid_betas_nodeNames_contrast1_threatcorrectStd.csv
- __MACOSX/SupplementaryDataFiles/SupplementaryDataFiles5/._emotionid_betas_nodeNames_contrast1_threatcorrectStd.csv
- SupplementaryDataFiles/SupplementaryDataFiles5/emotionid_betas_nodeNames_contrast5_neutralcorrectStd.csv
- __MACOSX/SupplementaryDataFiles/SupplementaryDataFiles5/._emotionid_betas_nodeNames_contrast5_neutralcorrectStd.csv
- SupplementaryDataFiles/SupplementaryDataFiles5/emotionrec_betas_nodeNames_contrast3_nonthreatcorrectStd.csv
- __MACOSX/SupplementaryDataFiles/SupplementaryDataFiles5/._emotionrec_betas_nodeNames_contrast3_nonthreatcorrectStd.csv
- SupplementaryDataFiles/SupplementaryDataFiles5/emotionid_betas_nodeNames_contrast3_nonthreatcorrectStd.csv
- __MACOSX/SupplementaryDataFiles/SupplementaryDataFiles5/._emotionid_betas_nodeNames_contrast3_nonthreatcorrectStd.csv
- SupplementaryDataFiles/SupplementaryDataFiles5/emotionrec_betas_nodeNames_contrast5_neutralcorrectStd.csv
- __MACOSX/SupplementaryDataFiles/SupplementaryDataFiles5/._emotionrec_betas_nodeNames_contrast5_neutralcorrectStd.csv
- SupplementaryDataFiles/SupplementaryDataFiles2/mixedModel_emotionrec_alpraz_levels_contrast5_neutralcorrectStd.xlsx
- __MACOSX/SupplementaryDataFiles/SupplementaryDataFiles2/._mixedModel_emotionrec_alpraz_levels_contrast5_neutralcorrectStd.xlsx
- SupplementaryDataFiles/SupplementaryDataFiles2/mixedModel_emotionrec_alpraz_levels_contrast3_nonthreatcorrectStd.xlsx
- __MACOSX/SupplementaryDataFiles/SupplementaryDataFiles2/._mixedModel_emotionrec_alpraz_levels_contrast3_nonthreatcorrectStd.xlsx
- SupplementaryDataFiles/SupplementaryDataFiles2/mixedModel_emotionid_alpraz_levels_contrast1_threatcorrectStd.xlsx
- __MACOSX/SupplementaryDataFiles/SupplementaryDataFiles2/._mixedModel_emotionid_alpraz_levels_contrast1_threatcorrectStd.xlsx
- SupplementaryDataFiles/SupplementaryDataFiles2/mixedModel_emotionid_alpraz_levels_contrast3_nonthreatcorrectStd.xlsx
- __MACOSX/SupplementaryDataFiles/SupplementaryDataFiles2/._mixedModel_emotionid_alpraz_levels_contrast3_nonthreatcorrectStd.xlsx
- SupplementaryDataFiles/SupplementaryDataFiles2/mixedModel_emotionid_alpraz_levels_contrast5_neutralcorrectStd.xlsx
- __MACOSX/SupplementaryDataFiles/SupplementaryDataFiles2/._mixedModel_emotionid_alpraz_levels_contrast5_neutralcorrectStd.xlsx
- SupplementaryDataFiles/SupplementaryDataFiles2/mixedModel_emotionrec_alpraz_levels_contrast1_threatcorrectStd.xlsx
- __MACOSX/SupplementaryDataFiles/SupplementaryDataFiles2/._mixedModel_emotionrec_alpraz_levels_contrast1_threatcorrectStd.xlsx
- SupplementaryDataFiles/SupplementaryDataFiles7/controlInputDiff_drug_placebo_emotionid_contrast5_neutralcorrectStd.csv
- __MACOSX/SupplementaryDataFiles/SupplementaryDataFiles7/._controlInputDiff_drug_placebo_emotionid_contrast5_neutralcorrectStd.csv
- SupplementaryDataFiles/SupplementaryDataFiles7/controlInputDiff_drug_placebo_emotionid_contrast3_nonthreatcorrectStd.csv
- __MACOSX/SupplementaryDataFiles/SupplementaryDataFiles7/._controlInputDiff_drug_placebo_emotionid_contrast3_nonthreatcorrectStd.csv
- SupplementaryDataFiles/SupplementaryDataFiles7/controlInputDiff_drug_placebo_emotionid_contrast1_threatcorrectStd.csv
- __MACOSX/SupplementaryDataFiles/SupplementaryDataFiles7/._controlInputDiff_drug_placebo_emotionid_contrast1_threatcorrectStd.csv
- SupplementaryDataFiles/SupplementaryDataFiles7/controlInputDiff_drug_placebo_emotionrec_contrast3_nonthreatcorrectStd.csv
- __MACOSX/SupplementaryDataFiles/SupplementaryDataFiles7/._controlInputDiff_drug_placebo_emotionrec_contrast3_nonthreatcorrectStd.csv
- SupplementaryDataFiles/SupplementaryDataFiles7/controlInputDiff_drug_placebo_emotionrec_contrast5_neutralcorrectStd.csv
- __MACOSX/SupplementaryDataFiles/SupplementaryDataFiles7/._controlInputDiff_drug_placebo_emotionrec_contrast5_neutralcorrectStd.csv
- SupplementaryDataFiles/SupplementaryDataFiles7/controlInputDiff_drug_placebo_emotionrec_contrast1_threatcorrectStd.csv
- __MACOSX/SupplementaryDataFiles/SupplementaryDataFiles7/._controlInputDiff_drug_placebo_emotionrec_contrast1_threatcorrectStd.csv
- SupplementaryDataFiles/SupplementaryDataFiles9/spinTestResults_emotionid_contrast5_neutralcorrectStd.csv
- __MACOSX/SupplementaryDataFiles/SupplementaryDataFiles9/._spinTestResults_emotionid_contrast5_neutralcorrectStd.csv
- SupplementaryDataFiles/SupplementaryDataFiles9/spinTestResults_emotionrec_contrast5_neutralcorrectStd.csv
- __MACOSX/SupplementaryDataFiles/SupplementaryDataFiles9/._spinTestResults_emotionrec_contrast5_neutralcorrectStd.csv
- SupplementaryDataFiles/SupplementaryDataFiles9/spinTestResults_emotionrec_contrast3_nonthreatcorrectStd.csv
- __MACOSX/SupplementaryDataFiles/SupplementaryDataFiles9/._spinTestResults_emotionrec_contrast3_nonthreatcorrectStd.csv
- SupplementaryDataFiles/SupplementaryDataFiles9/spinTestResults_emotionrec_contrast1_threatcorrectStd.csv
- __MACOSX/SupplementaryDataFiles/SupplementaryDataFiles9/._spinTestResults_emotionrec_contrast1_threatcorrectStd.csv
- SupplementaryDataFiles/SupplementaryDataFiles9/spinTestResults_emotionid_contrast3_nonthreatcorrectStd.csv
- __MACOSX/SupplementaryDataFiles/SupplementaryDataFiles9/._spinTestResults_emotionid_contrast3_nonthreatcorrectStd.csv
- SupplementaryDataFiles/SupplementaryDataFiles9/spinTestResults_emotionid_contrast1_threatcorrectStd.csv
- __MACOSX/SupplementaryDataFiles/SupplementaryDataFiles9/._spinTestResults_emotionid_contrast1_threatcorrectStd.csv
- SupplementaryDataFiles/SupplementaryDataFiles8/structuralNullResults_emotionrec_contrast5_neutralcorrectStd.csv
- __MACOSX/SupplementaryDataFiles/SupplementaryDataFiles8/._structuralNullResults_emotionrec_contrast5_neutralcorrectStd.csv
- SupplementaryDataFiles/SupplementaryDataFiles8/structuralNullResults_emotionid_contrast1_threatcorrectStd.csv
- __MACOSX/SupplementaryDataFiles/SupplementaryDataFiles8/._structuralNullResults_emotionid_contrast1_threatcorrectStd.csv
- SupplementaryDataFiles/SupplementaryDataFiles8/structuralNullResults_emotionid_contrast5_neutralcorrectStd.csv
- __MACOSX/SupplementaryDataFiles/SupplementaryDataFiles8/._structuralNullResults_emotionid_contrast5_neutralcorrectStd.csv
- SupplementaryDataFiles/SupplementaryDataFiles8/structuralNullResults_emotionid_contrast3_nonthreatcorrectStd.csv
- __MACOSX/SupplementaryDataFiles/SupplementaryDataFiles8/._structuralNullResults_emotionid_contrast3_nonthreatcorrectStd.csv
- SupplementaryDataFiles/SupplementaryDataFiles8/structuralNullResults_emotionrec_contrast3_nonthreatcorrectStd.csv
- __MACOSX/SupplementaryDataFiles/SupplementaryDataFiles8/._structuralNullResults_emotionrec_contrast3_nonthreatcorrectStd.csv
- SupplementaryDataFiles/SupplementaryDataFiles8/structuralNullResults_emotionrec_contrast1_threatcorrectStd.csv
- __MACOSX/SupplementaryDataFiles/SupplementaryDataFiles8/._structuralNullResults_emotionrec_contrast1_threatcorrectStd.csv
- SupplementaryDataFiles/SupplementaryDataFiles1/mixedModel_emotionid_contrast3_nonthreatcorrectStd.xlsx
- __MACOSX/SupplementaryDataFiles/SupplementaryDataFiles1/._mixedModel_emotionid_contrast3_nonthreatcorrectStd.xlsx
- SupplementaryDataFiles/SupplementaryDataFiles1/mixedModel_emotionid_contrast5_neutralcorrectStd.xlsx
- __MACOSX/SupplementaryDataFiles/SupplementaryDataFiles1/._mixedModel_emotionid_contrast5_neutralcorrectStd.xlsx
- SupplementaryDataFiles/SupplementaryDataFiles1/mixedModel_emotionrec_contrast3_nonthreatcorrectStd.xlsx
- __MACOSX/SupplementaryDataFiles/SupplementaryDataFiles1/._mixedModel_emotionrec_contrast3_nonthreatcorrectStd.xlsx
- SupplementaryDataFiles/SupplementaryDataFiles1/mixedModel_emotionid_contrast1_threatcorrectStd.xlsx
- __MACOSX/SupplementaryDataFiles/SupplementaryDataFiles1/._mixedModel_emotionid_contrast1_threatcorrectStd.xlsx
- SupplementaryDataFiles/SupplementaryDataFiles1/mixedModel_emotionrec_contrast5_neutralcorrectStd.xlsx
- __MACOSX/SupplementaryDataFiles/SupplementaryDataFiles1/._mixedModel_emotionrec_contrast5_neutralcorrectStd.xlsx
- SupplementaryDataFiles/SupplementaryDataFiles1/mixedModel_emotionrec_contrast1_threatcorrectStd.xlsx
- __MACOSX/SupplementaryDataFiles/SupplementaryDataFiles1/._mixedModel_emotionrec_contrast1_threatcorrectStd.xlsx
- SupplementaryDataFiles/SupplementaryDataFiles6/efficiencyModel_emotionid_contrast1_threatcorrectStd.xlsx
- __MACOSX/SupplementaryDataFiles/SupplementaryDataFiles6/._efficiencyModel_emotionid_contrast1_threatcorrectStd.xlsx
- SupplementaryDataFiles/SupplementaryDataFiles6/efficiencyModel_emotionid_contrast3_nonthreatcorrectStd.xlsx
- __MACOSX/SupplementaryDataFiles/SupplementaryDataFiles6/._efficiencyModel_emotionid_contrast3_nonthreatcorrectStd.xlsx
- SupplementaryDataFiles/SupplementaryDataFiles6/efficiencyModel_emotionid_contrast5_neutralcorrectStd.xlsx
- __MACOSX/SupplementaryDataFiles/SupplementaryDataFiles6/._efficiencyModel_emotionid_contrast5_neutralcorrectStd.xlsx
- SupplementaryDataFiles/SupplementaryDataFiles6/efficiencyModel_emotionrec_contrast3_nonthreatcorrectStd.xlsx
- __MACOSX/SupplementaryDataFiles/SupplementaryDataFiles6/._efficiencyModel_emotionrec_contrast3_nonthreatcorrectStd.xlsx
- SupplementaryDataFiles/SupplementaryDataFiles6/efficiencyModel_emotionrec_contrast5_neutralcorrectStd.xlsx
- __MACOSX/SupplementaryDataFiles/SupplementaryDataFiles6/._efficiencyModel_emotionrec_contrast5_neutralcorrectStd.xlsx
- SupplementaryDataFiles/SupplementaryDataFiles6/efficiencyModel_emotionrec_contrast1_threatcorrectStd.xlsx
- __MACOSX/SupplementaryDataFiles/SupplementaryDataFiles6/._efficiencyModel_emotionrec_contrast1_threatcorrectStd.xlsx
