# Supplementary material for: Alprazolam modulates persistence energy during emotion processing in first-degree relatives of individuals with schizophrenia: a network control study
Source: Mol Psychiatry. 2023 Jun 23;28(8):3314–23. doi: 10.1038/s41380-023-02121-z (PMC10618098; doi:10.1038/s41380-023-02121-z)
Supplement: Supplementary file 2 — Supplementary Data Files 1-9 [file 41380_2023_2121_MOESM2_ESM.zip › SupplementaryDataFiles/SupplementaryDataFiles9/spinTestResults_emotionrec_contrast1_threatcorrectStd.csv]

coefficientNames_emotionrec_currentContrast	sum_significant_emotionrec_nullModel_currentContrast	coefficientEstimates_emotionrec_currentContrast	coefficientEstimates_emotionrec_nullModel_currentContrast_1	coefficientEstimates_emotionrec_nullModel_currentContrast_2	coefficientEstimates_emotionrec_nullModel_currentContrast_3	coefficientEstimates_emotionrec_nullModel_currentContrast_4	coefficientEstimates_emotionrec_nullModel_currentContrast_5	coefficientEstimates_emotionrec_nullModel_currentContrast_6	coefficientEstimates_emotionrec_nullModel_currentContrast_7	coefficientEstimates_emotionrec_nullModel_currentContrast_8	coefficientEstimates_emotionrec_nullModel_currentContrast_9	coefficientEstimates_emotionrec_nullModel_currentContrast_10	coefficientEstimates_emotionrec_nullModel_currentContrast_11	coefficientEstimates_emotionrec_nullModel_currentContrast_12	coefficientEstimates_emotionrec_nullModel_currentContrast_13	coefficientEstimates_emotionrec_nullModel_currentContrast_14	coefficientEstimates_emotionrec_nullModel_currentContrast_15	coefficientEstimates_emotionrec_nullModel_currentContrast_16	coefficientEstimates_emotionrec_nullModel_currentContrast_17	coefficientEstimates_emotionrec_nullModel_currentContrast_18	coefficientEstimates_emotionrec_nullModel_currentContrast_19	coefficientEstimates_emotionrec_nullModel_currentContrast_20	coefficientEstimates_emotionrec_nullModel_currentContrast_21	coefficientEstimates_emotionrec_nullModel_currentContrast_22	coefficientEstimates_emotionrec_nullModel_currentContrast_23	coefficientEstimates_emotionrec_nullModel_currentContrast_24	coefficientEstimates_emotionrec_nullModel_currentContrast_25	coefficientEstimates_emotionrec_nullModel_currentContrast_26	coefficientEstimates_emotionrec_nullModel_currentContrast_27	coefficientEstimates_emotionrec_nullModel_currentContrast_28	coefficientEstimates_emotionrec_nullModel_currentContrast_29	coefficientEstimates_emotionrec_nullModel_currentContrast_30	coefficientEstimates_emotionrec_nullModel_currentContrast_31	coefficientEstimates_emotionrec_nullModel_currentContrast_32	coefficientEstimates_emotionrec_nullModel_currentContrast_33	coefficientEstimates_emotionrec_nullModel_currentContrast_34	coefficientEstimates_emotionrec_nullModel_currentContrast_35	coefficientEstimates_emotionrec_nullModel_currentContrast_36	coefficientEstimates_emotionrec_nullModel_currentContrast_37	coefficientEstimates_emotionrec_nullModel_currentContrast_38	coefficientEstimates_emotionrec_nullModel_currentContrast_39	coefficientEstimates_emotionrec_nullModel_currentContrast_40	coefficientEstimates_emotionrec_nullModel_currentContrast_41	coefficientEstimates_emotionrec_nullModel_currentContrast_42	coefficientEstimates_emotionrec_nullModel_currentContrast_43	coefficientEstimates_emotionrec_nullModel_currentContrast_44	coefficientEstimates_emotionrec_nullModel_currentContrast_45	coefficientEstimates_emotionrec_nullModel_currentContrast_46	coefficientEstimates_emotionrec_nullModel_currentContrast_47
(Intercept)	500	0.478051065438895	0.0107980217630394	0.0105797362418079	0.00813521903126484	0.0131454495216083	0.00733003325768403	0.0120037264690848	0.00549227649035515	0.00822798564566529	0.0147203645832149	0.0121686903816956	0.00838400723391962	0.0103240225284372	0.0145928779565824	0.0119849915755282	0.00557652734665949	0.0120396302111213	0.0108756226733381	0.00568389561800783	0.0143956185552827	0.00874939562413715	0.00568216489520001	0.011314101820252	0.0118154729864684	0.00982370764853778	0.0104663865703176	0.0133569768616403	0.00924339028735052	0.00691341668737816	0.0139893652758134	0.0118363496555877	0.0154356390422273	0.00596233716467021	0.0123822035493522	0.0074719422342204	0.00581488333140602	0.00936516806314772	0.0139298161639405	0.00945525888272607	0.0137096011097954	0.0105162563411306	0.00740388539198145	0.0126104232094061	0.00889767677936538	0.00698516600947579	0.0149663586090204	0.00767784738798329	0.0111891223645262
group_1	0	0.0257972355718884	0.00126131797548164	0.00107742976170091	0.00141808985610549	0.00180090586204484	0.00118237899097926	0.00153971893591049	0.000743921449606435	0.00100426715121278	0.00190055619572268	0.00134234147604829	0.00112882898469367	0.00181660330132888	0.00174411388313059	0.00164072023330017	0.000561257195620238	0.00186204779632745	0.00156069353105514	0.000256093242518509	0.00204734279785232	0.00123319236168005	0.000642545345491065	0.00169152860823342	0.00191181756884353	0.00109548417126929	0.000819641126282642	0.00172834516586132	0.0012953326852868	0.000622725147029794	0.00163662281665071	0.00112192098306173	0.00199876859271838	0.000502540575625813	0.0015325856154599	0.000542239227463107	0.000986707932050659	0.000560956306974109	0.0014295794968391	0.000695971588747405	0.00148545238339385	0.00108117187373959	0.000717549769834015	0.00132799273572394	0.00138038323195107	0.000970429170291353	0.00168844123914029	0.00103935573256621	0.0017803202247094
drug_1	0	0.00193931514333925	0.00100850604248516	0.00106383137573239	0.000462926513221905	0.00100009679111872	0.00106203078988366	0.000962236999373243	0.000331520300764916	0.00027767975795452	0.00123654949033053	0.0011325200014143	0.000254681800998291	0.000462446329987263	0.00118802863283535	0.00076737294355009	0.000177256779806047	0.00133768753371911	0.000499451035179152	-0.000244854825750261	0.000980785164454891	0.00033838880253431	-0.000284670206851038	0.00136307523058048	0.00156280369903122	0.000274180554682125	0.000521213769543376	0.00118102019568226	0.000414861646885248	0.000360671620804381	0.000804415553018366	0.00036821813245223	0.000949218429214842	0.000596659466198938	0.00076903032836131	0.000464455545783692	0.000334867852964088	0.000366289955385415	0.00165344188501138	0.000472965288696804	0.00113354672488164	0.000835156837402298	3.25563192696869e-05	0.000805792647896211	0.000771007885256961	0.000204884718807696	0.0011216949756931	0.000869282442734726	0.000851858256557248
age	0	0.00120656881782648	-2.000194389308e-05	-1.51597570035444e-05	-7.00128401253084e-06	-2.35074818563601e-05	-4.83932896451596e-06	-3.24596089654874e-05	-3.83116753380129e-06	-7.72128745171151e-06	-3.91080447092394e-05	-3.36758925214521e-06	-2.0057694928298e-05	-4.44323721895371e-06	-4.22185309886938e-05	-2.84363329998453e-05	8.97404346426796e-06	-2.66553579202916e-05	-2.90720319513059e-05	-2.60025566697074e-06	-5.47909102404679e-05	-1.92993148478814e-05	3.80637166989172e-06	-2.41818862440694e-05	-2.05372508769037e-05	-2.26806514114846e-05	9.70075328423155e-07	-3.43328712675856e-05	-1.65818961969281e-05	7.98090847023391e-06	-1.55889850861832e-05	-1.81050069552337e-05	-3.64566254191803e-05	-1.60992637788456e-06	-2.28581989914718e-05	2.05925406806413e-06	1.1898801456909e-05	-1.13020953637077e-05	-2.25232174551997e-05	-5.08417134721146e-06	-4.06585816550729e-05	-1.6467123842845e-05	-8.02446683469579e-07	-1.7704101030644e-05	2.90593755667874e-06	7.61182548686091e-06	-2.7498665222625e-05	9.21428334204942e-06	-9.76777959313036e-06
gender_1	0	-0.00177470617477368	-0.000315536108818811	-0.000837433970437358	0.000274634840824939	-0.00116759172318878	-0.000197089667569818	-0.000469586757095714	-0.000204229587309315	-0.000474934809315793	-0.000779055081156196	-0.00120544495258435	-1.94865332606496e-05	-0.000530541236165928	-0.00101112646228649	-0.000653325591361933	0.00014208360443968	-0.000656503378792922	-0.000606195197326285	0.000647334670134381	-0.000645608387149295	-0.00020981680708226	0.000267102676634054	-0.000421573242811966	-0.000620707436500156	0.000136846325396791	-0.000484976250336164	-0.00131927662064261	-0.000129927079631257	-0.000453402149599342	-0.0014716100960003	-0.000439908631321146	-0.00102475009754074	-0.000268637977846995	-0.000617104391243398	-0.000782311509526036	0.000281654437615441	-0.000576796583503585	-0.00128128592246912	-0.000720853413932474	-0.00093192995580937	-0.000259643548122286	-0.000158492689897856	-0.000918225432390721	-0.0001404635047	0.000154034117523684	-0.000715669647759951	-0.000485282382041826	-0.000461707837730789
avge_FD	481	-0.208244661520005	-0.0131521426856714	-0.0132870993020869	-0.011137938839111	-0.0166560626430721	-0.00871980802191567	-0.0152691926885694	-0.00685673302874745	-0.0110520032957857	-0.0193666362591764	-0.0169889260458907	-0.010978037756725	-0.0139333965025839	-0.0185691295603681	-0.0144370113082231	-0.00732553055147303	-0.0155437368544955	-0.0129960714801916	-0.00740691628804074	-0.0174122304006902	-0.0108268435022831	-0.00933334402695977	-0.0141500529803484	-0.0157563891133845	-0.0122429745557533	-0.014461423814076	-0.0169590245874489	-0.0104295699821757	-0.00981406256825097	-0.0188137298210014	-0.0157433686823384	-0.0200072855777599	-0.00708107452165542	-0.0172875569690093	-0.00944402335848778	-0.00933776003599598	-0.0121299732645993	-0.0177331416149362	-0.013505408755441	-0.0171323882296571	-0.0123678405713984	-0.0111266749384097	-0.0178511938442813	-0.0108543740765637	-0.0106171130478873	-0.0199437098845681	-0.0110369116021739	-0.0163914707019768
group_1:drug_1	0	-0.0475932566224136	-0.00271809807470682	-0.00239377494319876	-0.00247923684171808	-0.00290288732503944	-0.00235518363296366	-0.0030211181886041	-0.00143760040657117	-0.00115833377941532	-0.0029296923049569	-0.00294232722616295	-0.0018461312995036	-0.00246497648170851	-0.00344420291921695	-0.00279013068108174	-0.00122814318440625	-0.00328873426935656	-0.00245697277810639	-0.000460125591329858	-0.00327618047264478	-0.00250170387526628	-0.00123018362631562	-0.00306493797333984	-0.00369682670449714	-0.00171444049803476	-0.00166295393858292	-0.00286830274402057	-0.00184422854814556	-0.00140217988606778	-0.0027408107903098	-0.00200753724539069	-0.00279401715961577	-0.00150194086419853	-0.00209271923096772	-0.00144218580311192	-0.0020238050024427	-0.00112409020039978	-0.00356171711878341	-0.00163933130960438	-0.00310122260022676	-0.00193294901148192	-0.00131629241799551	-0.00191780097218362	-0.00275507447557631	-0.00216060673235123	-0.0024032354012701	-0.00188343879785794	-0.0025300219398316
[truncated: 453 more columns]
