# Supplementary material for: Alprazolam modulates persistence energy during emotion processing in first-degree relatives of individuals with schizophrenia: a network control study
Source: Mol Psychiatry. 2023 Jun 23;28(8):3314–23. doi: 10.1038/s41380-023-02121-z (PMC10618098; doi:10.1038/s41380-023-02121-z)
Supplement: Supplementary file 2 — Supplementary Data Files 1-9 [file 41380_2023_2121_MOESM2_ESM.zip › SupplementaryDataFiles/SupplementaryDataFiles9/spinTestResults_emotionid_contrast1_threatcorrectStd.csv]

coefficientNames_emotionid_currentContrast	sum_significant_emotionid_nullModel_currentContrast	coefficientEstimates_emotionid_currentContrast	coefficientEstimates_emotionid_nullModel_currentContrast_1	coefficientEstimates_emotionid_nullModel_currentContrast_2	coefficientEstimates_emotionid_nullModel_currentContrast_3	coefficientEstimates_emotionid_nullModel_currentContrast_4	coefficientEstimates_emotionid_nullModel_currentContrast_5	coefficientEstimates_emotionid_nullModel_currentContrast_6	coefficientEstimates_emotionid_nullModel_currentContrast_7	coefficientEstimates_emotionid_nullModel_currentContrast_8	coefficientEstimates_emotionid_nullModel_currentContrast_9	coefficientEstimates_emotionid_nullModel_currentContrast_10	coefficientEstimates_emotionid_nullModel_currentContrast_11	coefficientEstimates_emotionid_nullModel_currentContrast_12	coefficientEstimates_emotionid_nullModel_currentContrast_13	coefficientEstimates_emotionid_nullModel_currentContrast_14	coefficientEstimates_emotionid_nullModel_currentContrast_15	coefficientEstimates_emotionid_nullModel_currentContrast_16	coefficientEstimates_emotionid_nullModel_currentContrast_17	coefficientEstimates_emotionid_nullModel_currentContrast_18	coefficientEstimates_emotionid_nullModel_currentContrast_19	coefficientEstimates_emotionid_nullModel_currentContrast_20	coefficientEstimates_emotionid_nullModel_currentContrast_21	coefficientEstimates_emotionid_nullModel_currentContrast_22	coefficientEstimates_emotionid_nullModel_currentContrast_23	coefficientEstimates_emotionid_nullModel_currentContrast_24	coefficientEstimates_emotionid_nullModel_currentContrast_25	coefficientEstimates_emotionid_nullModel_currentContrast_26	coefficientEstimates_emotionid_nullModel_currentContrast_27	coefficientEstimates_emotionid_nullModel_currentContrast_28	coefficientEstimates_emotionid_nullModel_currentContrast_29	coefficientEstimates_emotionid_nullModel_currentContrast_30	coefficientEstimates_emotionid_nullModel_currentContrast_31	coefficientEstimates_emotionid_nullModel_currentContrast_32	coefficientEstimates_emotionid_nullModel_currentContrast_33	coefficientEstimates_emotionid_nullModel_currentContrast_34	coefficientEstimates_emotionid_nullModel_currentContrast_35	coefficientEstimates_emotionid_nullModel_currentContrast_36	coefficientEstimates_emotionid_nullModel_currentContrast_37	coefficientEstimates_emotionid_nullModel_currentContrast_38	coefficientEstimates_emotionid_nullModel_currentContrast_39	coefficientEstimates_emotionid_nullModel_currentContrast_40	coefficientEstimates_emotionid_nullModel_currentContrast_41	coefficientEstimates_emotionid_nullModel_currentContrast_42	coefficientEstimates_emotionid_nullModel_currentContrast_43	coefficientEstimates_emotionid_nullModel_currentContrast_44	coefficientEstimates_emotionid_nullModel_currentContrast_45	coefficientEstimates_emotionid_nullModel_currentContrast_46	coefficientEstimates_emotionid_nullModel_currentContrast_47
(Intercept)	491	0.517059329556727	0.0116640319037547	0.0116623053878989	0.00902697978437535	0.0141853736997009	0.00818846778372058	0.0114076498083316	0.00495154290828588	0.00955819822646636	0.0166880286056678	0.0138146008856917	0.00857082559923211	0.00990318071719281	0.0152103947878694	0.0124582724574023	0.00580804983318562	0.0120125059818561	0.0112054445622803	0.00612274720438053	0.0140428416393802	0.00971367074630577	0.00544743191147211	0.0121849039438306	0.0125205534279645	0.0114430143851269	0.0121524141973781	0.0140182984409652	0.0115291939895468	0.00681985419469547	0.0151022434491979	0.0109119159746339	0.0172002675673553	0.00576947070795788	0.0122916245022536	0.00868676771912718	0.00569424206820507	0.0108414763567439	0.0147084684757016	0.0103707950420069	0.0139996638182845	0.0119031778258509	0.00711804363272011	0.0131947628206714	0.00926871449770576	0.00747553495408847	0.0158157674058114	0.0091865654979316	0.0108335237912076
group_1	1	-0.0174826961155537	-0.00275752084142184	-0.00200644809315595	-0.00349425814128929	-0.00363232076659227	-0.0019167339452996	-0.00301476821783165	-0.00120664048993434	-0.00173866495859264	-0.0029747741669011	-0.0033940177998433	-0.00226917068607598	-0.0018249768292705	-0.0029683298725183	-0.00338473317331911	-0.00188443337352536	-0.00269200938555714	-0.00210511832554866	-0.0018365332379081	-0.00365659358290628	-0.00255352123575483	-0.0024805492844349	-0.00392315408142279	-0.00237754548418426	-0.00374939260835964	-0.00373336794756991	-0.00210173438229374	-0.00330336381245677	-0.00171849807825832	-0.00388643501404146	-0.00347985894532498	-0.00356425514595554	-0.00130378409549613	-0.00185469947701236	-0.00198216911238244	-0.00191778753704928	-0.00259471329339496	-0.00267837466953069	-0.00219092620173831	-0.00288408654944078	-0.00254764837742534	-0.00190513271858496	-0.00364471279475167	-0.00302055595901561	-0.00317880702529284	-0.00445022297576356	-0.00269907573055088	-0.00274666006126574
drug_1	0	0.00854406685518878	-0.000554371530981508	9.22897014208783e-05	-0.00153442458331499	-0.000794985848854471	-0.000260456073450884	-0.000486293949704007	-0.000524661329426906	-9.74909763286122e-05	0.000674920787000922	-0.000727666043171145	-0.000563212591147703	-0.000503391111191198	-0.000411065268136894	-0.00133223070912467	-9.99818922448952e-05	-0.000249937253719583	-0.000247351092501915	-0.000632342949877817	-0.0010241579094284	-0.00141097626605076	-0.00111417930931914	-0.00115932217507526	-0.000124998844537936	-0.00174297163656138	-0.00115919368319427	0.000722020729991474	-0.00127776718001818	-0.000240098100082573	-0.00118113075217287	-0.00112687271251508	-0.000363551112643275	-0.000101254520183587	0.000890656270596831	-0.000788754000087185	-0.000310178422182574	-0.00146026035745954	-5.98638551225395e-05	-0.000408979588367594	-0.000572519805746851	-0.000481218936976453	-0.000364080233987906	-0.00145151330841572	-0.0014042120900424	-0.00139007195450025	-0.000708326220025283	-0.000604823919412368	-0.000103823869125757
age	0	-3.06208686540193e-05	-4.78587765630093e-05	-7.13635546572513e-05	-2.27323811214748e-05	-5.76169714962176e-05	-2.20831406427963e-05	-4.61302763977772e-05	-1.54974591900565e-05	-5.33139454512172e-05	-9.78025694460842e-05	-6.17561980945159e-05	-2.67263733122075e-05	-3.45536401215658e-05	-8.02334448688209e-05	-5.39562012159988e-05	-1.27173071585773e-05	-4.98281289216757e-05	-5.50974252699432e-05	-3.90602925501493e-05	-6.7516728850114e-05	-4.8674910917922e-05	-6.84964329382501e-06	-3.84784998963938e-05	-5.43279158735568e-05	-4.95189746819785e-05	-4.45119056469111e-05	-8.1076879110996e-05	-5.49012464847994e-05	-1.95808834125352e-05	-6.40473833677914e-05	-2.40047017972049e-05	-9.88301213513456e-05	-1.67397916473177e-05	-5.32480588259773e-05	-3.56806193413204e-05	-9.05075569076847e-06	-4.61786559359234e-05	-6.27131750458109e-05	-5.40621711344446e-05	-7.49007549038844e-05	-6.59975590263967e-05	-3.03361574339404e-05	-6.23926046504072e-05	-2.21610248062395e-05	-1.06859046000526e-05	-6.66647082935011e-05	-4.07190089246118e-05	-4.37264675165702e-05
gender_1	0	0.0113532537970064	0.000256211721956298	0.000812184201198345	0.000282643117055903	0.000174873383354118	0.000425271229788694	0.000629404278051373	0.000480246101700599	0.000954687781791371	0.00125734800361876	0.000293166360536024	0.000607016238397675	0.00086455374475322	0.000768373065409443	0.000261677372759602	0.000589927646979831	0.000709134071788049	0.000337033608722755	0.0010647440746785	0.000785352300970363	0.000197364699738052	0.000493678438257925	3.37478465140358e-05	0.000575703337667891	0.00042513802150319	0.000564954635001658	0.000669661981849011	-0.000102455370555991	0.000472891698238699	0.00014598644303429	0.0004832009810469	0.00116664484952424	0.00023117028698694	0.00133659029683807	0.000296395728589319	0.00033607832912867	0.000271255415424443	0.000687350003414978	0.00075547880593222	0.000773264252457707	0.00109641235633064	0.000732270354253422	0.000565202676478926	0.000204106586859608	1.65605401462618e-05	0.000558809177295673	0.000331336335497452	0.000753740818842729
avge_FD	0	-0.177765559739707	-0.00366533376633324	-0.00544512435921642	-0.000127850958750994	-0.00386323741704446	-0.0044598994851469	-0.0032316096354841	-0.00132952964654306	-0.00414262619711249	-0.00989532456936893	-0.00567290164344692	-0.00306120086749381	-0.00530041761655367	-0.00843012227640978	-0.000347865438676959	-0.000739725981162835	-0.0041988921570782	-0.00469637454233049	0.00223838336358978	-0.00347534157528975	-0.000445409914489492	-0.000344353748219048	-0.000652462569784256	-0.00738187098636925	0.000635753992582526	-0.000627989625733306	-0.00885564531781985	0.00264121963717027	-0.00302563519799904	-0.00630843692576178	-0.00110662124191662	-0.0090855248887816	-0.00147801658178594	-0.00929629123452566	-0.00317092470327747	0.000202403020458352	-0.0036282963033384	-0.00948385818133494	-0.00506927923359991	-0.00603647311476282	-0.00171882469464708	-0.00274391149189368	-0.00140075359571825	0.00234105515001905	0.0011970806063405	-0.00224608657432296	-0.000498953021759587	-0.0030664779480412
group_1:drug_1	0	-0.0296620788285711	0.000782794744519069	9.29661997743985e-05	0.00197027299783824	0.00112295456020419	0.00030859948508804	0.000731817853624394	0.000286264117111209	0.00055127097845068	0.000235545531970931	0.000734319635918965	0.000921770772919712	0.000269231654410138	0.000545104175852511	0.0014273015939735	0.000561081306720955	0.000410015239828035	2.59672173545719e-05	0.00128420818121122	0.00142817793999221	0.00128816535706028	0.00151304677305987	0.00152856775308958	0.000142076030288331	0.00265628308315365	0.00185447589781048	-0.000457423283263188	0.00178074929666067	0.000533420015923965	0.00141978865531632	0.00141308776505786	0.00112435939496765	-0.000181632619073533	-0.000288675099670222	0.000701126184149438	0.000721616656067864	0.00163971107164543	-0.000182945736646981	0.000702899508568522	0.000685715887189385	0.00104307380623721	0.0010293772625998	0.00202374664555812	0.00142754791466218	0.0018920424145795	0.00197714897548376	0.00121980157163659	0.00110703026736518
[truncated: 453 more columns]
